# Supplementary material for: Genotypic Differences in Morphological, Physiological and Agronomic Traits in Wheat (Triticum aestivum L.) in Response to Drought
Source: Plants (Basel). 2024 Jan 20;13(2):307. doi: 10.3390/plants13020307 (PMC10820655; doi:10.3390/plants13020307)
Supplement: Supplementary file 1 [file plants-13-00307-s001.zip]

Archive with 1 entries (1 files):
- plants-2785137-supplementary.pdf
